# Supplementary material for: The structure of basal body inner junctions from Tetrahymena revealed by electron cryo-tomography
Source: EMBO J. 2025 Feb 24;44(7):1975–2001. doi: 10.1038/s44318-025-00392-6 (PMC11961760; doi:10.1038/s44318-025-00392-6)
Supplement: Supplementary file 8 — Movie EV7 [file 44318_2025_392_MOESM8_ESM.zip]

Archive with 6 entries (5 files):
- EMBOJ-2024-119050R-Movie_EV7/
- __MACOSX/._EMBOJ-2024-119050R-Movie_EV7
- EMBOJ-2024-119050R-Movie_EV7/Movie EV7.mp4
- __MACOSX/EMBOJ-2024-119050R-Movie_EV7/._Movie EV7.mp4
- EMBOJ-2024-119050R-Movie_EV7/Movie EV7 legend.docx
- __MACOSX/EMBOJ-2024-119050R-Movie_EV7/._Movie EV7 legend.docx
