# Supplementary material for: The structure of basal body inner junctions from Tetrahymena revealed by electron cryo-tomography
Source: EMBO J. 2025 Feb 24;44(7):1975–2001. doi: 10.1038/s44318-025-00392-6 (PMC11961760; doi:10.1038/s44318-025-00392-6)
Supplement: Supplementary file 9 — Movie EV8 [file 44318_2025_392_MOESM9_ESM.zip]

Archive with 4 entries (4 files):
- Movie EV8 legend.docx
- __MACOSX/._Movie EV8 legend.docx
- Movie EV8.mp4
- __MACOSX/._Movie EV8.mp4
